# Supplementary material for: Rhodnius prolixus impairs Trypanosoma cruzi growth through cold-seeking behavioral thermoregulation
Source: PLoS Negl Trop Dis. 2025 Dec 8;19(12):e0013811. doi: 10.1371/journal.pntd.0013811 (PMC12700365; doi:10.1371/journal.pntd.0013811)
Supplement: S1 File — (XLSX) [file pntd.0013811.s001.xlsx]

## Sheet: Planilha1
Sample	Condition	Day	Distance	Temperature	Time
1	Infected	1	30.06	22.9672	19:30:00
2	Control	1			19:30:00
3	Infected	1	4.36	29.5116	19:30:00
4	Control	1	6.17	29.0931	19:30:00
5	Infected	1	8.77	28.4594	19:30:00
6	Infected	1	8.95	28.4143	19:30:00
7	Control	1	40.76	21.041	19:30:00
8	Control	1	20.09	25.4686	19:30:00
1	Infected	1	46.39	20.5547	20:30:00
2	Control	1	36	21.7615	20:30:00
3	Infected	1	50.21	20.4955	20:30:00
4	Control	1	34.71	21.9976	20:30:00
5	Infected	1	19.82	25.5408	20:30:00
6	Infected	1	1.07	30.2131	20:30:00
7	Control	1	39.13	21.259	20:30:00
8	Control	1	14.71	26.913	20:30:00
1	Infected	1	0.84	30.2589	1900-01-24
2	Control	1	52.78	20.5961	1900-01-24
3	Infected	1	53.63	20.6561	1900-01-24
4	Control	1	2.16	29.99	1900-01-24
5	Infected	1	7.69	28.7268	1900-01-24
6	Infected	1	31.79	22.5866	1900-01-24
7	Control	1	13.76	27.1664	1900-01-24
8	Control	1	6.85	28.9308	1900-01-24
1	Infected	2	20.08	25.4713	07:30:00
2	Control	2	49.83	20.4905	07:30:00
3	Infected	2			07:30:00
4	Control	2			07:30:00
5	Infected	2	16.68	26.3843	07:30:00
6	Infected	2	51.69	20.5389	07:30:00
7	Control	2	11.25	27.8266	07:30:00
8	Control	2	37.26	21.5467	07:30:00
1	Infected	2	11.79	27.6859	08:30:00
2	Control	2	49.89	20.4911	08:30:00
3	Infected	2	12.98	27.3732	08:30:00
4	Control	2			08:30:00
5	Infected	2	38.2	21.3973	08:30:00
6	Infected	2	51.69	20.5389	08:30:00
7	Control	2	25.16	24.1453	08:30:00
8	Control	2	5.33	29.2899	08:30:00
1	Infected	2	18.71	25.8383	12:00:00
2	Control	2	50	20.4924	12:00:00
3	Infected	2			12:00:00
4	Control	2			12:00:00
5	Infected	2	13.26	27.2991	12:00:00
6	Infected	2	9.63	28.2426	12:00:00
7	Control	2	0.8	30.2668	12:00:00
8	Control	2	53.66	20.6585	12:00:00
1	Infected	2			19:30:00
2	Control	2	49.74	20.4897	19:30:00
3	Infected	2			19:30:00
4	Control	2	5.37	29.2806	19:30:00
5	Infected	2	34.52	22.0337	19:30:00
6	Infected	2	50.51	20.5011	19:30:00
7	Control	2	4.52	29.4754	19:30:00
8	Control	2	9.32	28.3211	19:30:00
1	Infected	2	7.35	28.8098	20:30:00
2	Control	2	49.95	20.4918	20:30:00
3	Infected	2			20:30:00
4	Control	2	28.45	23.3395	20:30:00
5	Infected	2	28.39	23.3537	20:30:00
6	Infected	2	50.85	20.5095	20:30:00
7	Control	2	28.22	23.394	20:30:00
8	Control	2	14.31	27.0199	20:30:00
1	Infected	2	24.38	24.3437	00:00:00
2	Control	2	49.67	20.4892	00:00:00
3	Infected	2			00:00:00
4	Control	2			00:00:00
5	Infected	2	8.92	28.4218	00:00:00
6	Infected	2	50.58	20.5027	00:00:00
7	Control	2	11.85	27.6703	00:00:00
8	Control	2	45.14	20.624	00:00:00
1	Infected	3			07:30:00
2	Control	3	49.78	20.49	07:30:00
3	Infected	3			07:30:00
4	Control	3	41.73	20.9266	07:30:00
5	Infected	3	3.96	29.6012	07:30:00
6	Infected	3	52.03	20.5544	07:30:00
7	Control	3	21.68	25.0463	07:30:00
8	Control	3	6	29.1333	07:30:00
1	Infected	3	1.63	30.0997	08:30:00
2	Control	3	49.13	20.4878	08:30:00
3	Infected	3			08:30:00
4	Control	3	2.76	29.8631	08:30:00
5	Infected	3	9.9	28.174	08:30:00
6	Infected	3	51.03	20.5147	08:30:00
7	Control	3	28.12	23.4178	08:30:00
8	Control	3	17.44	26.1798	08:30:00
1	Infected	3			12:00:00
2	Control	3	49.13	20.4878	12:00:00
3	Infected	3			12:00:00
4	Control	3	50.26	20.4963	12:00:00
5	Infected	3			12:00:00
6	Infected	3	51.48	20.5303	12:00:00
7	Control	3	27.11	23.6611	12:00:00
8	Control	3	6.7	28.9668	12:00:00
1	Infected	3			19:30:00
2	Control	3	50.16	20.4947	19:30:00
3	Infected	3	6.75	28.9548	19:30:00
4	Control	3	50.8	20.5081	19:30:00
5	Infected	3	0.91	30.245	19:30:00
6	Infected	3	51.91	20.5487	19:30:00
7	Control	3	1.65	30.0956	19:30:00
8	Control	3	33.64	22.205	19:30:00
1	Infected	3			20:30:00
2	Control	3	50.01	20.4925	20:30:00
3	Infected	3	48.32	20.495	20:30:00
4	Control	3	50.91	20.5111	20:30:00
5	Infected	3	13.33	27.2805	20:30:00
6	Infected	3	51.93	20.5496	20:30:00
7	Control	3	20.85	25.2661	20:30:00
8	Control	3	4.75	29.4232	20:30:00
1	Infected	3			00:00:00
2	Control	3	50.17	20.4948	00:00:00
3	Infected	3	1.25	30.1769	00:00:00
4	Control	3	50.85	20.5095	00:00:00
5	Infected	3	5.04	29.3568	00:00:00
6	Infected	3	51.92	20.5491	00:00:00
7	Control	3	15.85	26.6074	00:00:00
8	Control	3	37.64	21.4852	00:00:00
1	Infected	4			07:30:00
2	Control	4	50	20.4924	07:30:00
3	Infected	4	2.55	29.9078	07:30:00
4	Control	4	50.62	20.5036	07:30:00
5	Infected	4	49.48	20.4881	07:30:00
6	Infected	4	52.2	20.5629	07:30:00
7	Control	4	24.65	24.2748	07:30:00
8	Control	4	36.83	21.6182	07:30:00
1	Infected	4			08:30:00
2	Control	4	50.26	20.4963	08:30:00
3	Infected	4	13.44	27.2514	08:30:00
4	Control	4	51.18	20.5195	08:30:00
5	Infected	4	49.57	20.4885	08:30:00
6	Infected	4	52.25	20.5655	08:30:00
7	Control	4	24.15	24.4026	08:30:00
8	Control	4	9.86	28.1842	08:30:00
1	Infected	4			12:00:00
2	Control	4	50.05	20.4931	12:00:00
3	Infected	4	2.84	29.8459	12:00:00
4	Control	4	50.68	20.505	12:00:00
5	Infected	4	49.02	20.4882	12:00:00
6	Infected	4	51.86	20.5464	12:00:00
7	Control	4	33.35	22.263	12:00:00
8	Control	4	26.83	23.7295	12:00:00
1	Infected	4	49.71	20.4894	19:30:00
2	Control	4	49.89	20.4911	19:30:00
3	Infected	4	3.23	29.7617	19:30:00
4	Control	4	50.23	20.4958	19:30:00
5	Infected	4	48.98	20.4883	19:30:00
6	Infected	4	50.78	20.5076	19:30:00
7	Control	4	2.84	29.8459	19:30:00
8	Control	4	34.98	21.9469	19:30:00
1	Infected	4	49.68	20.4892	20:30:00
2	Control	4	49.91	20.4913	20:30:00
3	Infected	4	30.35	22.9019	20:30:00
4	Control	4	49	20.4882	20:30:00
5	Infected	4	49.17	20.4878	20:30:00
6	Infected	4	51.59	20.5347	20:30:00
7	Control	4	2.7	29.8759	20:30:00
8	Control	4	34.74	21.9919	20:30:00
1	Infected	4	49.85	20.4907	00:00:00
2	Control	4	50.07	20.4933	00:00:00
3	Infected	4	2.03	30.0171	00:00:00
4	Control	4	49.23	20.4877	00:00:00
5	Infected	4	49.22	20.4877	00:00:00
6	Infected	4	51.52	20.5319	00:00:00
7	Control	4	21.89	24.9909	00:00:00
8	Control	4	34.87	21.9674	00:00:00
1	Infected	5	49.56	20.4885	07:30:00
2	Control	5	49.73	20.4896	07:30:00
3	Infected	5	50.13	20.4942	07:30:00
4	Control	5	49.06	20.488	07:30:00
5	Infected	5	49.17	20.4878	07:30:00
6	Infected	5	51.59	20.5347	07:30:00
7	Control	5	21.31	25.1441	07:30:00
8	Control	5	34.95	21.9525	07:30:00
1	Infected	5	49.57	20.4885	08:30:00
2	Control	5	49.62	20.4888	08:30:00
3	Infected	5			08:30:00
4	Control	5	22.5	24.8306	08:30:00
5	Infected	5	11.78	27.6886	08:30:00
6	Infected	5	4.68	29.4391	08:30:00
7	Control	5	4.68	29.4391	08:30:00
8	Control	5	53.27	20.629	08:30:00
1	Infected	5	49.6	20.4887	12:00:00
2	Control	5	50.05	20.4931	12:00:00
3	Infected	5	6.18	29.0907	12:00:00
4	Control	5	50.73	20.5063	12:00:00
5	Infected	5	11.16	27.8499	12:00:00
6	Infected	5	36.21	21.7246	12:00:00
7	Control	5	1.25	30.1769	12:00:00
8	Control	5	37.17	21.5615	12:00:00
1	Infected	5	49.55	20.4884	19:30:00
2	Control	5	49.61	20.4888	19:30:00
3	Infected	5	3.4	29.7247	19:30:00
4	Control	5	50.62	20.5036	19:30:00
5	Infected	5	38.84	21.3011	19:30:00
6	Infected	5	35.38	21.873	19:30:00
7	Control	5	33.91	22.1517	19:30:00
8	Control	5	3.45	29.7138	19:30:00
1	Infected	5	49.74	20.4897	20:30:00
2	Control	5	49.86	20.4908	20:30:00
3	Infected	5	50.02	20.4927	20:30:00
4	Control	5	16.16	26.5241	20:30:00
5	Infected	5	38.92	21.2894	20:30:00
6	Infected	5	50.07	20.4933	20:30:00
7	Control	5	33.73	22.1872	20:30:00
8	Control	5	32.04	22.5335	20:30:00
1	Infected	5	49.79	20.4901	00:00:00
2	Control	5	50.13	20.4942	00:00:00
3	Infected	5			00:00:00
4	Control	5			00:00:00
5	Infected	5	38.72	21.3188	00:00:00
6	Infected	5	47.58	20.5109	00:00:00
7	Control	5	33.69	22.1951	00:00:00
8	Control	5	31.15	22.7249	00:00:00
1	Infected	6	49.83	20.4905	07:30:00
2	Control	6	50.18	20.495	07:30:00
3	Infected	6	50.46	20.5001	07:30:00
4	Control	6	5.38	29.2783	07:30:00
5	Infected	6	39.12	21.2605	07:30:00
6	Infected	6	45.75	20.5872	07:30:00
7	Control	6	33.62	22.209	07:30:00
8	Control	6	31.42	22.6662	07:30:00
1	Infected	6	49.61	20.4888	08:30:00
2	Control	6	49.72	20.4895	08:30:00
3	Infected	6			08:30:00
4	Control	6			08:30:00
5	Infected	6	19.79	25.5488	08:30:00
6	Infected	6	5.15	29.3315	08:30:00
7	Control	6	4.3	29.5251	08:30:00
8	Control	6	0.45	30.3355	08:30:00
1	Infected	6	49.9	20.4912	12:00:00
2	Control	6	50.13	20.4942	12:00:00
3	Infected	6			12:00:00
4	Control	6			12:00:00
5	Infected	6	50.29	20.4968	12:00:00
6	Infected	6	50.96	20.5126	12:00:00
7	Control	6	3.22	29.7639	12:00:00
8	Control	6	35.94	21.7721	12:00:00
1	Infected	6	50.09	20.4936	19:30:00
2	Control	6	50.16	20.4947	19:30:00
3	Infected	6			19:30:00
4	Control	6			19:30:00
5	Infected	6	50.66	20.5046	19:30:00
6	Infected	6	32.46	22.4452	19:30:00
7	Control	6	4.66	29.4437	19:30:00
8	Control	6			19:30:00
1	Infected	6	50.11	20.4939	20:30:00
2	Control	6	50.16	20.4947	20:30:00
3	Infected	6			20:30:00
4	Control	6			20:30:00
5	Infected	6	50.67	20.5048	20:30:00
6	Infected	6	32.28	22.4829	20:30:00
7	Control	6	41.12	20.9972	20:30:00
8	Control	6			20:30:00
1	Infected	6	50.11	20.4939	00:00:00
2	Control	6	50	20.4924	00:00:00
3	Infected	6			00:00:00
4	Control	6			00:00:00
5	Infected	6	51.07	20.5159	00:00:00
6	Infected	6	32.27	22.485	00:00:00
7	Control	6	17.89	26.0587	00:00:00
8	Control	6			00:00:00
1	Infected	7	49.73	20.4896	07:30:00
2	Control	7	49.9	20.4912	07:30:00
3	Infected	7			07:30:00
4	Control	7			07:30:00
5	Infected	7	50.58	20.5027	07:30:00
6	Infected	7	32.06	22.5292	07:30:00
7	Control	7	38.71	21.3203	07:30:00
8	Control	7			07:30:00
1	Infected	7	50	20.4924	08:30:00
2	Control	7	49.77	20.4899	08:30:00
3	Infected	7			08:30:00
4	Control	7			08:30:00
5	Infected	7	1.65	30.0956	08:30:00
6	Infected	7	0.51	30.3238	08:30:00
7	Control	7	0.92	30.243	08:30:00
8	Control	7			08:30:00
1	Infected	7	49.72	20.4895	12:00:00
2	Control	7	49.83	20.4905	12:00:00
3	Infected	7			12:00:00
4	Control	7			12:00:00
5	Infected	7	50.05	20.4931	12:00:00
6	Infected	7	49.99	20.4923	12:00:00
7	Control	7	1.19	30.189	12:00:00
8	Control	7			12:00:00
1	Infected	7	49.6	20.4887	19:30:00
2	Control	7	49.77	20.4899	19:30:00
3	Infected	7			19:30:00
4	Control	7			19:30:00
5	Infected	7	29.44	23.1086	19:30:00
6	Infected	7	50.22	20.4956	19:30:00
7	Control	7	1.13	30.2011	19:30:00
8	Control	7			19:30:00
1	Infected	7	49.89	20.4911	20:30:00
2	Control	7	50.11	20.4939	20:30:00
3	Infected	7			20:30:00
4	Control	7			20:30:00
5	Infected	7	17.25	26.2309	20:30:00
6	Infected	7	50.39	20.4987	20:30:00
7	Control	7	27.6	23.5423	20:30:00
8	Control	7			20:30:00
1	Infected	7	49.89	20.4911	00:00:00
2	Control	7	50.06	20.4932	00:00:00
3	Infected	7			00:00:00
4	Control	7			00:00:00
5	Infected	7	43.14	20.7822	00:00:00
6	Infected	7	50.27	20.4965	00:00:00
7	Control	7	6.11	29.1073	00:00:00
8	Control	7			00:00:00
1	Infected	8	49.77	20.4899	07:30:00
2	Control	8	50.12	20.4941	07:30:00
3	Infected	8			07:30:00
4	Control	8			07:30:00
5	Infected	8	51.08	20.5163	07:30:00
6	Infected	8	50.22	20.4956	07:30:00
7	Control	8	31.42	22.6662	07:30:00
8	Control	8			07:30:00
1	Infected	8	49.83	20.4905	08:30:00
2	Control	8	49.66	20.4891	08:30:00
3	Infected	8			08:30:00
4	Control	8			08:30:00
5	Infected	8	50.17	20.4948	08:30:00
6	Infected	8	51.12	20.5175	08:30:00
7	Control	8	41.67	20.9334	08:30:00
8	Control	8			08:30:00
1	Infected	8	49.55	20.4884	12:00:00
2	Control	8	49.89	20.4911	12:00:00
3	Infected	8			12:00:00
4	Control	8			12:00:00
5	Infected	8	50.23	20.4958	12:00:00
6	Infected	8	51.29	20.5233	12:00:00
7	Control	8	30.82	22.7974	12:00:00
8	Control	8			12:00:00
1	Infected	8	49.65	20.489	19:30:00
2	Control	8	49.88	20.491	19:30:00
3	Infected	8			19:30:00
4	Control	8			19:30:00
5	Infected	8	50.44	20.4997	19:30:00
6	Infected	8	51.46	20.5296	19:30:00
7	Control	8	31.2	22.714	19:30:00
8	Control	8			19:30:00
1	Infected	8	49.67	20.4892	20:30:00
2	Control	8	49.95	20.4918	20:30:00
3	Infected	8			20:30:00
4	Control	8			20:30:00
5	Infected	8	50.58	20.5027	20:30:00
6	Infected	8	51.64	20.5368	20:30:00
7	Control	8	32.37	22.464	20:30:00
8	Control	8			20:30:00
1	Infected	8	49.95	20.4918	00:00:00
2	Control	8	50.17	20.4948	00:00:00
3	Infected	8			00:00:00
4	Control	8			00:00:00
5	Infected	8	50.51	20.5011	00:00:00
6	Infected	8	51.52	20.5319	00:00:00
7	Control	8	29.27	23.1478	00:00:00
8	Control	8			00:00:00
1	Infected	9	49.49	20.4882	07:30:00
2	Control	9	50	20.4924	07:30:00
3	Infected	9			07:30:00
4	Control	9			07:30:00
5	Infected	9	50.28	20.4966	07:30:00
6	Infected	9	51.58	20.5343	07:30:00
7	Control	9	29.07	23.1942	07:30:00
8	Control	9			07:30:00
1	Infected	9	49.67	20.4892	08:30:00
2	Control	9	49.84	20.4906	08:30:00
3	Infected	9			08:30:00
4	Control	9			08:30:00
5	Infected	9	50.23	20.4958	08:30:00
6	Infected	9	14.02	27.0972	08:30:00
7	Control	9	29.01	23.2081	08:30:00
8	Control	9			08:30:00
1	Infected	9	49.77	20.4899	12:00:00
2	Control	9	50	20.4924	12:00:00
3	Infected	9			12:00:00
4	Control	9			12:00:00
5	Infected	9	50.33	20.4975	12:00:00
6	Infected	9	51.85	20.5459	12:00:00
7	Control	9	29.13	23.1803	12:00:00
8	Control	9			12:00:00
1	Infected	9	49.48	20.4881	19:30:00
2	Control	9	50.05	20.4931	19:30:00
3	Infected	9			19:30:00
4	Control	9			19:30:00
5	Infected	9	50.01	20.4925	19:30:00
6	Infected	9	28.88	23.2385	19:30:00
7	Control	9	34.32	22.072	19:30:00
8	Control	9			19:30:00
1	Infected	9	49.46	20.4881	20:30:00
2	Control	9	49.85	20.4907	20:30:00
3	Infected	9			20:30:00
4	Control	9			20:30:00
5	Infected	9	50.41	20.4991	20:30:00
6	Infected	9	22.69	24.7809	20:30:00
7	Control	9	34.24	22.0874	20:30:00
8	Control	9			20:30:00
1	Infected	9	49.77	20.4899	00:00:00
2	Control	9	50.28	20.4966	00:00:00
3	Infected	9			00:00:00
4	Control	9			00:00:00
5	Infected	9	50.51	20.5011	00:00:00
6	Infected	9	50.39	20.4987	00:00:00
7	Control	9	34.13	22.1088	00:00:00
8	Control	9			00:00:00
1	Infected	10	49.84	20.4906	07:30:00
2	Control	10	49.9	20.4912	07:30:00
3	Infected	10			07:30:00
4	Control	10			07:30:00
5	Infected	10	50.34	20.4977	07:30:00
6	Infected	10	50.23	20.4958	07:30:00
7	Control	10	34.29	22.0778	07:30:00
8	Control	10			07:30:00
1	Infected	10	49.48	20.4881	08:30:00
2	Control	10	49.83	20.4905	08:30:00
3	Infected	10			08:30:00
4	Control	10			08:30:00
5	Infected	10	50.5	20.5009	08:30:00
6	Infected	10	29.53	23.0879	08:30:00
7	Control	10	34.11	22.1127	08:30:00
8	Control	10			08:30:00
1	Infected	10	49.82	20.4904	12:00:00
2	Control	10	50.55	20.502	12:00:00
3	Infected	10			12:00:00
4	Control	10			12:00:00
5	Infected	10	51.01	20.5141	12:00:00
6	Infected	10	23.52	24.565	12:00:00
7	Control	10	43.99	20.7081	12:00:00
8	Control	10			12:00:00
1	Infected	10	50.15	20.4945	19:30:00
2	Control	10	50.68	20.505	19:30:00
3	Infected	10			19:30:00
4	Control	10			19:30:00
5	Infected	10	50.84	20.5092	19:30:00
6	Infected	10	23.61	24.5417	19:30:00
7	Control	10	38.52	21.3486	19:30:00
8	Control	10			19:30:00
1	Infected	10	50.24	20.4959	20:30:00
2	Control	10	51.11	20.5172	20:30:00
3	Infected	10			20:30:00
4	Control	10			20:30:00
5	Infected	10	51.08	20.5163	20:30:00
6	Infected	10	31.18	22.7183	20:30:00
7	Control	10	38.68	21.3247	20:30:00
8	Control	10			20:30:00
1	Infected	10	50.13	20.4942	00:00:00
2	Control	10	50.62	20.5036	00:00:00
3	Infected	10			00:00:00
4	Control	10			00:00:00
5	Infected	10	51.22	20.5209	00:00:00
6	Infected	10	46.52	20.5488	00:00:00
7	Control	10	39.18	21.2519	00:00:00
8	Control	10			00:00:00
1	Infected	11	49.89	20.4911	07:30:00
2	Control	11	50.64	20.5041	07:30:00
3	Infected	11			07:30:00
4	Control	11			07:30:00
5	Infected	11	51.16	20.5188	07:30:00
6	Infected	11	46.05	20.5712	07:30:00
7	Control	11	40.51	21.0723	07:30:00
8	Control	11			07:30:00
1	Infected	11	49.95	20.4918	08:30:00
2	Control	11	50.39	20.4987	08:30:00
3	Infected	11	48.41	20.4936	08:30:00
4	Control	11			08:30:00
5	Infected	11	51.15	20.5185	08:30:00
6	Infected	11	49.49	20.4882	08:30:00
7	Control	11	41.04	21.0068	08:30:00
8	Control	11			08:30:00
1	Infected	11			12:00:00
2	Control	11	50.38	20.4985	12:00:00
3	Infected	11	1.32	30.1628	12:00:00
4	Control	11			12:00:00
5	Infected	11	50.26	20.4963	12:00:00
6	Infected	11	50.63	20.5038	12:00:00
7	Control	11	39.09	21.2648	12:00:00
8	Control	11			12:00:00
1	Infected	11	2.72	29.8716	19:30:00
2	Control	11	50.37	20.4983	19:30:00
3	Infected	11	49.47	20.4881	19:30:00
4	Control	11			19:30:00
5	Infected	11	50.9	20.5109	19:30:00
6	Infected	11	50.93	20.5117	19:30:00
7	Control	11	39.2	21.249	19:30:00
8	Control	11			19:30:00
1	Infected	11	4.11	29.5677	20:30:00
2	Control	11	50.54	20.5018	20:30:00
3	Infected	11	49.72	20.4895	20:30:00
4	Control	11			20:30:00
5	Infected	11	51.15	20.5185	20:30:00
6	Infected	11	51.32	20.5244	20:30:00
7	Control	11	39.37	21.225	20:30:00
8	Control	11			20:30:00
1	Infected	11	24.68	24.2671	00:00:00
2	Control	11	50.74	20.5065	00:00:00
3	Infected	11	49.74	20.4897	00:00:00
4	Control	11			00:00:00
5	Infected	11	50.72	20.506	00:00:00
6	Infected	11	51.39	20.5269	00:00:00
7	Control	11	32.13	22.5144	00:00:00
8	Control	11			00:00:00
1	Infected	12	48.03	20.5001	07:30:00
2	Control	12	50.61	20.5034	07:30:00
3	Infected	12	49.9	20.4912	07:30:00
4	Control	12			07:30:00
5	Infected	12	51.34	20.5251	07:30:00
6	Infected	12	51.75	20.5414	07:30:00
7	Control	12	32.66	22.4037	07:30:00
8	Control	12			07:30:00
1	Infected	12	47.64	20.5093	08:30:00
2	Control	12	49.76	20.4899	08:30:00
3	Infected	12	11.93	27.6493	08:30:00
4	Control	12			08:30:00
5	Infected	12	50.98	20.5132	08:30:00
6	Infected	12	30.37	22.8974	08:30:00
7	Control	12	32.43	22.4515	08:30:00
8	Control	12			08:30:00
1	Infected	12	47.55	20.5117	12:00:00
2	Control	12	50.44	20.4997	12:00:00
3	Infected	12	50.93	20.5117	12:00:00
4	Control	12			12:00:00
5	Infected	12	37.35	21.532	12:00:00
6	Infected	12	43.39	20.7593	12:00:00
7	Control	12	4.03	29.5856	12:00:00
8	Control	12			12:00:00
1	Infected	12	47.76	20.5062	19:30:00
2	Control	12	50.42	20.4993	19:30:00
3	Infected	12	50.67	20.5048	19:30:00
4	Control	12			19:30:00
5	Infected	12	28.74	23.2712	19:30:00
6	Infected	12	14.11	27.0732	19:30:00
7	Control	12	3.92	29.6101	19:30:00
8	Control	12			19:30:00
1	Infected	12	47.44	20.5149	20:30:00
2	Control	12	50.57	20.5025	20:30:00
3	Infected	12	50.51	20.5011	20:30:00
4	Control	12			20:30:00
5	Infected	12	29.22	23.1594	20:30:00
6	Infected	12	44.73	20.6518	20:30:00
7	Control	12	4.21	29.5453	20:30:00
8	Control	12			20:30:00
1	Infected	12	48.07	20.4994	00:00:00
2	Control	12	50.91	20.5111	00:00:00
3	Infected	12	50.91	20.5111	00:00:00
4	Control	12			00:00:00
5	Infected	12	29.4	23.1178	00:00:00
6	Infected	12	41.86	20.9122	00:00:00
7	Control	12	33.56	22.2209	00:00:00
8	Control	12			00:00:00
1	Infected	13	47.6	20.5103	07:30:00
2	Control	13	50.56	20.5022	07:30:00
3	Infected	13	50.63	20.5038	07:30:00
4	Control	13			07:30:00
5	Infected	13	29.13	23.1803	07:30:00
6	Infected	13	41.79	20.92	07:30:00
7	Control	13	33.15	22.3034	07:30:00
8	Control	13			07:30:00
1	Infected	13	47.77	20.5059	08:30:00
2	Control	13	50.43	20.4995	08:30:00
3	Infected	13	42.58	20.8364	08:30:00
4	Control	13			08:30:00
5	Infected	13	38.14	21.4065	08:30:00
6	Infected	13	48.79	20.4895	08:30:00
7	Control	13	33	22.3339	08:30:00
8	Control	13			08:30:00
1	Infected	13	47.62	20.5098	12:00:00
2	Control	13	50.06	20.4932	12:00:00
3	Infected	13	3.47	29.7094	12:00:00
4	Control	13			12:00:00
5	Infected	13	49.64	20.4889	12:00:00
6	Infected	13	38.93	21.2879	12:00:00
7	Control	13	32.7	22.3954	12:00:00
8	Control	13			12:00:00
1	Infected	13	47.97	20.5014	19:30:00
2	Control	13	50.54	20.5018	19:30:00
3	Infected	13	37.43	21.519	19:30:00
4	Control	13			19:30:00
5	Infected	13	49.94	20.4917	19:30:00
6	Infected	13	38.92	21.2894	19:30:00
7	Control	13	32.46	22.4452	19:30:00
8	Control	13			19:30:00
1	Infected	13	48.1	20.4988	20:30:00
2	Control	13	50.87	20.51	20:30:00
3	Infected	13	32.5	22.4369	20:30:00
4	Control	13			20:30:00
5	Infected	13	50.45	20.4999	20:30:00
6	Infected	13	39.43	21.2165	20:30:00
7	Control	13	32.72	22.3913	20:30:00
8	Control	13			20:30:00
1	Infected	13	47.79	20.5055	00:00:00
2	Control	13	51	20.5138	00:00:00
3	Infected	13			00:00:00
4	Control	13			00:00:00
5	Infected	13	50.5	20.5009	00:00:00
6	Infected	13	39.41	21.2193	00:00:00
7	Control	13	32.76	22.3831	00:00:00
8	Control	13			00:00:00
1	Infected	14	47.86	20.5038	07:30:00
2	Control	14	50.63	20.5038	07:30:00
3	Infected	14			07:30:00
4	Control	14			07:30:00
5	Infected	14	50.21	20.4955	07:30:00
6	Infected	14	39.4	21.2207	07:30:00
7	Control	14	31.83	22.5781	07:30:00
8	Control	14			07:30:00
1	Infected	14	47.85	20.504	08:30:00
2	Control	14	50.67	20.5048	08:30:00
3	Infected	14	51.1	20.5169	08:30:00
4	Control	14			08:30:00
5	Infected	14	49.69	20.4893	08:30:00
6	Infected	14	52.06	20.5558	08:30:00
7	Control	14	31.87	22.5696	08:30:00
8	Control	14			08:30:00
1	Infected	14	47.73	20.5069	12:00:00
2	Control	14	49.92	20.4914	12:00:00
3	Infected	14			12:00:00
4	Control	14			12:00:00
5	Infected	14	49.64	20.4889	12:00:00
6	Infected	14	50.5	20.5009	12:00:00
7	Control	14	31.41	22.6683	12:00:00
8	Control	14			12:00:00
1	Infected	14	46.97	20.5306	19:30:00
2	Control	14	50.13	20.4942	19:30:00
3	Infected	14			19:30:00
4	Control	14			19:30:00
5	Infected	14	49.95	20.4918	19:30:00
6	Infected	14	31.16	22.7227	19:30:00
7	Control	14	31.54	22.6403	19:30:00
8	Control	14			19:30:00
1	Infected	14	47.58	20.5109	20:30:00
2	Control	14	50.67	20.5048	20:30:00
3	Infected	14			20:30:00
4	Control	14			20:30:00
5	Infected	14	50.31	20.4972	20:30:00
6	Infected	14	31.21	22.7118	20:30:00
7	Control	14	30.7	22.8239	20:30:00
8	Control	14			20:30:00
1	Infected	14	47.45	20.5146	00:00:00
2	Control	14	50.72	20.506	00:00:00
3	Infected	14			00:00:00
4	Control	14			00:00:00
5	Infected	14	50.69	20.5053	00:00:00
6	Infected	14	26.95	23.7001	00:00:00
7	Control	14	30.42	22.8862	00:00:00
8	Control	14			00:00:00
1	Infected	15	47.3	20.5192	07:30:00
2	Control	15	50.57	20.5025	07:30:00
3	Infected	15			07:30:00
4	Control	15			07:30:00
5	Infected	15	50.46	20.5001	07:30:00
6	Infected	15	45.47	20.6034	07:30:00
7	Control	15	30.25	22.9243	07:30:00
8	Control	15			07:30:00
1	Infected	15	47.5	20.5131	08:30:00
2	Control	15	50.29	20.4968	08:30:00
3	Infected	15			08:30:00
4	Control	15			08:30:00
5	Infected	15	20.34	25.4019	08:30:00
6	Infected	15	52	20.5529	08:30:00
7	Control	15	30.4	22.8907	08:30:00
8	Control	15			08:30:00
1	Infected	15	47.32	20.5185	12:00:00
2	Control	15	50.66	20.5046	12:00:00
3	Infected	15			12:00:00
4	Control	15			12:00:00
5	Infected	15	51.14	20.5182	12:00:00
6	Infected	15	51.81	20.5441	12:00:00
7	Control	15	30.33	22.9064	12:00:00
8	Control	15			12:00:00
1	Infected	15	47.16	20.5238	19:30:00
2	Control	15	50.29	20.4968	19:30:00
3	Infected	15			19:30:00
4	Control	15			19:30:00
5	Infected	15	50.97	20.5129	19:30:00
6	Infected	15	51.7	20.5393	19:30:00
7	Control	15	30.03	22.974	19:30:00
8	Control	15			19:30:00
1	Infected	15	47.8	20.5052	20:30:00
2	Control	15	50.68	20.505	20:30:00
3	Infected	15			20:30:00
4	Control	15			20:30:00
5	Infected	15	50.95	20.5123	20:30:00
6	Infected	15	51.82	20.5445	20:30:00
7	Control	15	27.64	23.5327	20:30:00
8	Control	15			20:30:00
1	Infected	15	47.29	20.5195	00:00:00
2	Control	15	50.25	20.4961	00:00:00
3	Infected	15			00:00:00
4	Control	15			00:00:00
5	Infected	15	50.77	20.5073	00:00:00
6	Infected	15	51.52	20.5319	00:00:00
7	Control	15	33.83	22.1675	00:00:00
8	Control	15			00:00:00
1	Infected	16	47.61	20.5101	07:30:00
2	Control	16	50.93	20.5117	07:30:00
3	Infected	16			07:30:00
4	Control	16			07:30:00
5	Infected	16	51.02	20.5144	07:30:00
6	Infected	16	51.88	20.5473	07:30:00
7	Control	16	34.41	22.0547	07:30:00
8	Control	16			07:30:00
1	Infected	16	47.65	20.509	08:30:00
2	Control	16	50.55	20.502	08:30:00
3	Infected	16	50.47	20.5003	08:30:00
4	Control	16			08:30:00
5	Infected	16	17.49	26.1663	08:30:00
6	Infected	16	51.86	20.5464	08:30:00
7	Control	16	34.82	21.9768	08:30:00
8	Control	16			08:30:00
1	Infected	16	47.51	20.5128	12:00:00
2	Control	16	50.65	20.5043	12:00:00
3	Infected	16	50.77	20.5073	12:00:00
4	Control	16			12:00:00
5	Infected	16	26.59	23.7885	12:00:00
6	Infected	16	46.33	20.5575	12:00:00
7	Control	16	34.27	22.0816	12:00:00
8	Control	16			12:00:00
1	Infected	16	47.24	20.5211	19:30:00
2	Control	16	50	20.4924	19:30:00
3	Infected	16	50.32	20.4974	19:30:00
4	Control	16			19:30:00
5	Infected	16	50.15	20.4945	19:30:00
6	Infected	16	5.53	29.2434	19:30:00
7	Control	16	34.11	22.1127	19:30:00
8	Control	16			19:30:00
1	Infected	16	47.5354	20.5121	20:30:00
2	Control	16	50.3085	20.4971	20:30:00
3	Infected	16	50.6611	20.5046	20:30:00
4	Control	16			20:30:00
5	Infected	16	50.6365	20.504	20:30:00
6	Infected	16	5.4318	29.2663	20:30:00
7	Control	16	34.3053	22.0748	20:30:00
8	Control	16			20:30:00
1	Infected	16	47.6868	20.508	00:00:00
2	Control	16	50.3265	20.4975	00:00:00
3	Infected	16	50.6805	20.5051	00:00:00
4	Control	16			00:00:00
5	Infected	16	50.9638	20.5127	00:00:00
6	Infected	16	19.2802	25.6853	00:00:00
7	Control	16	36.8014	21.623	00:00:00
8	Control	16			00:00:00
1	Infected	17	47.4425	20.5148	07:30:00
2	Control	17	50.8154	20.5085	07:30:00
3	Infected	17	50.5719	20.5025	07:30:00
4	Control	17			07:30:00
5	Infected	17	51.2826	20.523	07:30:00
6	Infected	17	43.8463	20.7199	07:30:00
7	Control	17	36.7968	21.6238	07:30:00
8	Control	17			07:30:00
1	Infected	17	47.7183	20.5072	08:30:00
2	Control	17	50.3624	20.4981	08:30:00
3	Infected	17	50.3411	20.4977	08:30:00
4	Control	17			08:30:00
5	Infected	17	51.2678	20.5225	08:30:00
6	Infected	17	8.1407	28.6159	08:30:00
7	Control	17	37.0962	21.5737	08:30:00
8	Control	17			08:30:00
1	Infected	17	46.76	20.5387	12:00:00
2	Control	17	49.4559	20.488	12:00:00
3	Infected	17	49.7121	20.4895	12:00:00
4	Control	17			12:00:00
5	Infected	17	50.5716	20.5025	12:00:00
6	Infected	17	49.1769	20.4877	12:00:00
7	Control	17	37.1776	21.5603	12:00:00
8	Control	17			12:00:00
1	Infected	17	46.1305	20.5671	19:30:00
2	Control	17	49.3018	20.4877	19:30:00
3	Infected	17	49.4374	20.488	19:30:00
4	Control	17			19:30:00
5	Infected	17	50.1667	20.4948	19:30:00
6	Infected	17	50.9003	20.5109	19:30:00
7	Control	17	36.7972	21.6237	19:30:00
8	Control	17			19:30:00
1	Infected	17	46.7704	20.5383	20:30:00
2	Control	17	49.8496	20.4907	20:30:00
3	Infected	17	50.0975	20.4937	20:30:00
4	Control	17			20:30:00
5	Infected	17	50.8234	20.5087	20:30:00
6	Infected	17	51.4436	20.5289	20:30:00
7	Control	17	37.1781	21.5602	20:30:00
8	Control	17			20:30:00
1	Infected	17	46.3407	20.5569	00:00:00
2	Control	17	49.9707	20.492	00:00:00
3	Infected	17	50.289	20.4968	00:00:00
4	Control	17			00:00:00
5	Infected	17	50.6453	20.5042	00:00:00
6	Infected	17	51.6972	20.5392	00:00:00
7	Control	17	36.402	21.6912	00:00:00
8	Control	17			00:00:00
1	Infected	18	47.0371	20.5281	07:30:00
2	Control	18	49.6786	20.4892	07:30:00
3	Infected	18	49.9967	20.4924	07:30:00
4	Control	18			07:30:00
5	Infected	18	50.3471	20.4979	07:30:00
6	Infected	18	51.2057	20.5204	07:30:00
7	Control	18	36.4463	21.6836	07:30:00
8	Control	18			07:30:00
1	Infected	18	47.0237	20.5286	08:30:00
2	Control	18	49.7806	20.49	08:30:00
3	Infected	18	49.9143	20.4914	08:30:00
4	Control	18			08:30:00
5	Infected	18	50.8963	20.5108	08:30:00
6	Infected	18	51.1301	20.5179	08:30:00
7	Control	18	35.9373	21.7726	08:30:00
8	Control	18			08:30:00
1	Infected	18	46.7585	20.5387	12:00:00
2	Control	18	49.2622	20.4877	12:00:00
3	Infected	18	50.0895	20.4936	12:00:00
4	Control	18			12:00:00
5	Infected	18	51.2023	20.5203	12:00:00
6	Infected	18	51.1921	20.5199	12:00:00
7	Control	18	36.0308	21.756	12:00:00
8	Control	18			12:00:00
1	Infected	18			19:30:00
2	Control	18	49.7207	20.4895	19:30:00
3	Infected	18	49.8433	20.4906	19:30:00
4	Control	18			19:30:00
5	Infected	18	50.6561	20.5045	19:30:00
6	Infected	18	51.0772	20.5162	19:30:00
7	Control	18	35.6702	21.8203	19:30:00
8	Control	18			19:30:00
1	Infected	18	49.1275	20.4878	20:30:00
2	Control	18	50.0527	20.4931	20:30:00
3	Infected	18	50.115	20.494	20:30:00
4	Control	18			20:30:00
5	Infected	18	50.9145	20.5113	20:30:00
6	Infected	18	51.1467	20.5184	20:30:00
7	Control	18	35.4406	21.8619	20:30:00
8	Control	18			20:30:00
1	Infected	18	49.2555	20.4877	00:00:00
2	Control	18	49.7972	20.4902	00:00:00
3	Infected	18	49.4988	20.4882	00:00:00
4	Control	18			00:00:00
5	Infected	18	50.7794	20.5076	00:00:00
6	Infected	18	51.1592	20.5188	00:00:00
7	Control	18	38.5442	21.345	00:00:00
8	Control	18			00:00:00
1	Infected	19	48.9995	20.4882	07:30:00
2	Control	19	50.053	20.4931	07:30:00
3	Infected	19	49.7415	20.4897	07:30:00
4	Control	19			07:30:00
5	Infected	19	50.8425	20.5093	07:30:00
6	Infected	19	51.4622	20.5296	07:30:00
7	Control	19	37.7953	21.4605	07:30:00
8	Control	19			07:30:00
1	Infected	19	49.3385	20.4878	08:30:00
2	Control	19	49.9601	20.4919	08:30:00
3	Infected	19			08:30:00
4	Control	19			08:30:00
5	Infected	19	50.7029	20.5056	08:30:00
6	Infected	19	51.3144	20.5242	08:30:00
7	Control	19	37.9288	21.4394	08:30:00
8	Control	19			08:30:00
1	Infected	19	49.4859	20.4881	12:00:00
2	Control	19	49.6705	20.4892	12:00:00
3	Infected	19			12:00:00
4	Control	19			12:00:00
5	Infected	19	50.7113	20.5058	12:00:00
6	Infected	19	50.7018	20.5056	12:00:00
7	Control	19	37.7395	21.4693	12:00:00
8	Control	19			12:00:00
1	Infected	19	49.3428	20.4878	19:30:00
2	Control	19	49.9537	20.4918	19:30:00
3	Infected	19			19:30:00
4	Control	19			19:30:00
5	Infected	19	51.091	20.5166	19:30:00
6	Infected	19	50.6772	20.505	19:30:00
7	Control	19	37.8914	21.4453	19:30:00
8	Control	19			19:30:00
1	Infected	19	49.006	20.4882	20:30:00
2	Control	19	49.6228	20.4888	20:30:00
3	Infected	19			20:30:00
4	Control	19			20:30:00
5	Infected	19	50.4219	20.4993	20:30:00
6	Infected	19	50.4026	20.4989	20:30:00
7	Control	19	37.7479	21.468	20:30:00
8	Control	19			20:30:00
1	Infected	19	48.5605	20.4917	00:00:00
2	Control	19	49.362	20.4878	00:00:00
3	Infected	19			00:00:00
4	Control	19			00:00:00
5	Infected	19	50.04	20.4929	00:00:00
6	Infected	19	50.3401	20.4977	00:00:00
7	Control	19	37.3738	21.5281	00:00:00
8	Control	19			00:00:00
1	Infected	20	49.0655	20.488	07:30:00
2	Control	20	49.4931	20.4882	07:30:00
3	Infected	20			07:30:00
4	Control	20			07:30:00
5	Infected	20	49.9886	20.4923	07:30:00
6	Infected	20	50.4076	20.499	07:30:00
7	Control	20	37.6225	21.488	07:30:00
8	Control	20			07:30:00
1	Infected	20	49.398	20.4879	08:30:00
2	Control	20	49.6684	20.4891	08:30:00
3	Infected	20			08:30:00
4	Control	20			08:30:00
5	Infected	20	3.7635	29.6448	08:30:00
6	Infected	20	51.0676	20.5159	08:30:00
7	Control	20	35.3762	21.8737	08:30:00
8	Control	20			08:30:00
1	Infected	20	49.2898	20.4877	12:00:00
2	Control	20	3.1973	29.7688	12:00:00
3	Infected	20			12:00:00
4	Control	20			12:00:00
5	Infected	20	49.7702	20.4899	12:00:00
6	Infected	20	51.1987	20.5201	12:00:00
7	Control	20	35.5218	21.8471	12:00:00
8	Control	20			12:00:00
1	Infected	20	48.9199	20.4886	19:30:00
2	Control	20	3.0756	29.7952	19:30:00
3	Infected	20			19:30:00
4	Control	20			19:30:00
5	Infected	20	49.7691	20.4899	19:30:00
6	Infected	20	51.1946	20.52	19:30:00
7	Control	20	35.381	21.8728	19:30:00
8	Control	20			19:30:00
1	Infected	20	49.1224	20.4878	20:30:00
2	Control	20			20:30:00
3	Infected	20			20:30:00
4	Control	20			20:30:00
5	Infected	20	49.4693	20.4881	20:30:00
6	Infected	20	51.1466	20.5184	20:30:00
7	Control	20	34.3996	22.0567	20:30:00
8	Control	20			20:30:00
1	Infected	20	49.087	20.4879	00:00:00
2	Control	20	47.8258	20.5046	00:00:00
3	Infected	20			00:00:00
4	Control	20			00:00:00
5	Infected	20	49.9194	20.4914	00:00:00
6	Infected	20	51.4101	20.5277	00:00:00
7	Control	20	39.8987	21.1523	00:00:00
8	Control	20			00:00:00
1	Infected	21	49.3092	20.4877	07:30:00
2	Control	21	1.1263	30.2018	07:30:00
3	Infected	21			07:30:00
4	Control	21			07:30:00
5	Infected	21	49.7091	20.4894	07:30:00
6	Infected	21	51.7688	20.5423	07:30:00
7	Control	21	39.9254	21.1487	07:30:00
8	Control	21			07:30:00
1	Infected	21	49.6449	20.489	08:30:00
2	Control	21	41.0117	21.0102	08:30:00
3	Infected	21			08:30:00
4	Control	21			08:30:00
5	Infected	21	50.7006	20.5056	08:30:00
6	Infected	21	51.4405	20.5288	08:30:00
7	Control	21	40.2241	21.1092	08:30:00
8	Control	21			08:30:00
1	Infected	21	48.9436	20.4885	12:00:00
2	Control	21	41.6366	20.9371	12:00:00
3	Infected	21			12:00:00
4	Control	21			12:00:00
5	Infected	21	50.1104	20.4939	12:00:00
6	Infected	21	50.7187	20.506	12:00:00
7	Control	21	39.558	21.1987	12:00:00
8	Control	21			12:00:00
1	Infected	21	48.9801	20.4883	19:30:00
2	Control	21			19:30:00
3	Infected	21			19:30:00
4	Control	21			19:30:00
5	Infected	21	50.7744	20.5074	19:30:00
6	Infected	21	51.1364	20.5181	19:30:00
7	Control	21	40.0357	21.134	19:30:00
8	Control	21			19:30:00
1	Infected	21	49.1675	20.4878	20:30:00
2	Control	21			20:30:00
3	Infected	21			20:30:00
4	Control	21			20:30:00
5	Infected	21	50.8418	20.5092	20:30:00
6	Infected	21	51.2004	20.5202	20:30:00
7	Control	21	40.0642	21.1302	20:30:00
8	Control	21			20:30:00
1	Infected	21	49.1596	20.4878	00:00:00
2	Control	21			00:00:00
3	Infected	21			00:00:00
4	Control	21			00:00:00
5	Infected	21	50.901	20.5109	00:00:00
6	Infected	21	51.2006	20.5202	00:00:00
7	Control	21	40.049	21.1322	00:00:00
8	Control	21			00:00:00
1	Infected	22	49.3311	20.4877	07:30:00
2	Control	22	36.7924	21.6245	07:30:00
3	Infected	22			07:30:00
4	Control	22			07:30:00
5	Infected	22	50.4902	20.5007	07:30:00
6	Infected	22	51.0316	20.5148	07:30:00
7	Control	22	37.2721	21.5447	07:30:00
8	Control	22			07:30:00
1	Infected	22	49.4599	20.4881	08:30:00
2	Control	22	43.6614	20.7355	08:30:00
3	Infected	22			08:30:00
4	Control	22			08:30:00
5	Infected	22	50.8853	20.5104	08:30:00
6	Infected	22	51.1214	20.5176	08:30:00
7	Control	22	38.5887	21.3383	08:30:00
8	Control	22			08:30:00
1	Infected	22	49.5346	20.4884	12:00:00
2	Control	22			12:00:00
3	Infected	22			12:00:00
4	Control	22			12:00:00
5	Infected	22	50.5798	20.5027	12:00:00
6	Infected	22	51.1262	20.5177	12:00:00
7	Control	22	38.2631	21.3876	12:00:00
8	Control	22			12:00:00
1	Infected	22	49.4626	20.4881	19:30:00
2	Control	22			19:30:00
3	Infected	22			19:30:00
4	Control	22			19:30:00
5	Infected	22	51.0086	20.5141	19:30:00
6	Infected	22	51.1849	20.5197	19:30:00
7	Control	22	38.5396	21.3457	19:30:00
8	Control	22			19:30:00
1	Infected	22	49.0761	20.488	20:30:00
2	Control	22	46.4835	20.5504	20:30:00
3	Infected	22			20:30:00
4	Control	22			20:30:00
5	Infected	22	50.7898	20.5078	20:30:00
6	Infected	22	51.2137	20.5206	20:30:00
7	Control	22	38.2921	21.3832	20:30:00
8	Control	22			20:30:00
1	Infected	22	49.1771	20.4877	00:00:00
2	Control	22			00:00:00
3	Infected	22			00:00:00
4	Control	22			00:00:00
5	Infected	22	50.6548	20.5044	00:00:00
6	Infected	22	51.3942	20.5271	00:00:00
7	Control	22	38.6436	21.3301	00:00:00
8	Control	22			00:00:00
1	Infected	23	49.4823	20.4881	07:30:00
2	Control	23	28.9947	23.2117	07:30:00
3	Infected	23			07:30:00
4	Control	23			07:30:00
5	Infected	23	50.9003	20.5109	07:30:00
6	Infected	23	51.7662	20.5422	07:30:00
7	Control	23	38.7981	21.3073	07:30:00
8	Control	23			07:30:00
1	Infected	23	48.8404	20.4891	08:30:00
2	Control	23			08:30:00
3	Infected	23			08:30:00
4	Control	23			08:30:00
5	Infected	23	50.3699	20.4983	08:30:00
6	Infected	23	51.2266	20.5211	08:30:00
7	Control	23	38.1956	21.398	08:30:00
8	Control	23			08:30:00
1	Infected	23	49.5934	20.4887	12:00:00
2	Control	23			12:00:00
3	Infected	23			12:00:00
4	Control	23			12:00:00
5	Infected	23	51.0232	20.5145	12:00:00
6	Infected	23	51.4994	20.5311	12:00:00
7	Control	23	38.9353	21.2872	12:00:00
8	Control	23			12:00:00
1	Infected	23	48.6083	20.4912	19:30:00
2	Control	23			19:30:00
3	Infected	23			19:30:00
4	Control	23			19:30:00
5	Infected	23	50.6557	20.5045	19:30:00
6	Infected	23	51.4481	20.5291	19:30:00
7	Control	23	38.4838	21.3541	19:30:00
8	Control	23			19:30:00
1	Infected	23	47.9694	20.5014	20:30:00
2	Control	23			20:30:00
3	Infected	23			20:30:00
4	Control	23			20:30:00
5	Infected	23	51.0285	20.5147	20:30:00
6	Infected	23	51.5812	20.5343	20:30:00
7	Control	23	38.6768	21.3252	20:30:00
8	Control	23			20:30:00
1	Infected	23	48.0014	20.5007	00:00:00
2	Control	23			00:00:00
3	Infected	23			00:00:00
4	Control	23			00:00:00
5	Infected	23	50.7879	20.5078	00:00:00
6	Infected	23	51.524	20.532	00:00:00
7	Control	23	39.055	21.2698	00:00:00
8	Control	23			00:00:00
1	Infected	24	48.055	20.4996	07:30:00
2	Control	24	41.2463	20.9822	07:30:00
3	Infected	24			07:30:00
4	Control	24			07:30:00
5	Infected	24	50.7188	20.506	07:30:00
6	Infected	24	51.3384	20.525	07:30:00
7	Control	24	39.4769	21.21	07:30:00
8	Control	24			07:30:00
1	Infected	24	49.8115	20.4903	08:30:00
2	Control	24	45.7652	20.5864	08:30:00
3	Infected	24			08:30:00
4	Control	24			08:30:00
5	Infected	24	51.0586	20.5156	08:30:00
6	Infected	24	51.7431	20.5411	08:30:00
7	Control	24	36.3995	21.6916	08:30:00
8	Control	24			08:30:00
1	Infected	24	48.865	20.489	12:00:00
2	Control	24	32.2707	22.4848	12:00:00
3	Infected	24			12:00:00
4	Control	24			12:00:00
5	Infected	24	51.1296	20.5178	12:00:00
6	Infected	24	51.4924	20.5308	12:00:00
7	Control	24	36.341	21.7018	12:00:00
8	Control	24			12:00:00
1	Infected	24	48.93	20.4886	19:30:00
2	Control	24			19:30:00
3	Infected	24			19:30:00
4	Control	24			19:30:00
5	Infected	24	50.7743	20.5074	19:30:00
6	Infected	24	51.3278	20.5246	19:30:00
7	Control	24	35.8554	21.7872	19:30:00
8	Control	24			19:30:00
1	Infected	24	48.6266	20.491	20:30:00
2	Control	24			20:30:00
3	Infected	24			20:30:00
4	Control	24			20:30:00
5	Infected	24	50.6659	20.5047	20:30:00
6	Infected	24	50.964	20.5127	20:30:00
7	Control	24	36.1283	21.7389	20:30:00
8	Control	24			20:30:00
1	Infected	24	33.1286	22.3077	00:00:00
2	Control	24			00:00:00
3	Infected	24			00:00:00
4	Control	24			00:00:00
5	Infected	24	50.722	20.5061	00:00:00
6	Infected	24	51.2609	20.5223	00:00:00
7	Control	24	36.5433	21.6669	00:00:00
8	Control	24			00:00:00
1	Infected	25	33.3165	22.2697	07:30:00
2	Control	25			07:30:00
3	Infected	25			07:30:00
4	Control	25			07:30:00
5	Infected	25	50.5524	20.5021	07:30:00
6	Infected	25	51.2235	20.521	07:30:00
7	Control	25	35.9635	21.7679	07:30:00
8	Control	25			07:30:00
1	Infected	25			08:30:00
2	Control	25	48.9567	20.4884	08:30:00
3	Infected	25			08:30:00
4	Control	25			08:30:00
5	Infected	25	50.8746	20.5101	08:30:00
6	Infected	25	51.3018	20.5237	08:30:00
7	Control	25	36.6117	21.6552	08:30:00
8	Control	25			08:30:00
1	Infected	25			12:00:00
2	Control	25	34.1901	22.0971	12:00:00
3	Infected	25			12:00:00
4	Control	25			12:00:00
5	Infected	25	50.4948	20.5008	12:00:00
6	Infected	25	51.182	20.5196	12:00:00
7	Control	25	36.0446	21.7536	12:00:00
8	Control	25			12:00:00
1	Infected	25			19:30:00
2	Control	25	34.2775	22.0802	19:30:00
3	Infected	25			19:30:00
4	Control	25			19:30:00
5	Infected	25	50.5845	20.5028	19:30:00
6	Infected	25	51.1983	20.5201	19:30:00
7	Control	25	36.1892	21.7282	19:30:00
8	Control	25			19:30:00
1	Infected	25	1.1916	30.1887	20:30:00
2	Control	25			20:30:00
3	Infected	25			20:30:00
4	Control	25			20:30:00
5	Infected	25	50.6428	20.5041	20:30:00
6	Infected	25	51.577	20.5342	20:30:00
7	Control	25	36.3822	21.6946	20:30:00
8	Control	25			20:30:00
1	Infected	25	50.2342	20.4959	00:00:00
2	Control	25			00:00:00
3	Infected	25			00:00:00
4	Control	25			00:00:00
5	Infected	25	50.7642	20.5072	00:00:00
6	Infected	25	51.1952	20.52	00:00:00
7	Control	25	36.1313	21.7384	00:00:00
8	Control	25			00:00:00
1	Infected	26	49.818	20.4904	07:30:00
2	Control	26			07:30:00
3	Infected	26			07:30:00
4	Control	26			07:30:00
5	Infected	26	50.2255	20.4957	07:30:00
6	Infected	26	51.2095	20.5205	07:30:00
7	Control	26	40.347	21.0932	07:30:00
8	Control	26			07:30:00
1	Infected	26	49.9011	20.4912	08:30:00
2	Control	26	49.0249	20.4881	08:30:00
3	Infected	26			08:30:00
4	Control	26			08:30:00
5	Infected	26	50.6913	20.5053	08:30:00
6	Infected	26	50.6248	20.5037	08:30:00
7	Control	26	30.3038	22.9123	08:30:00
8	Control	26			08:30:00
1	Infected	26	50.0114	20.4926	12:00:00
2	Control	26	32.5162	22.4335	12:00:00
3	Infected	26			12:00:00
4	Control	26			12:00:00
5	Infected	26	50.5584	20.5022	12:00:00
6	Infected	26	50.3511	20.4979	12:00:00
7	Control	26	45.9901	20.5743	12:00:00
8	Control	26			12:00:00
1	Infected	26	51.2505	20.5219	19:30:00
2	Control	26			19:30:00
3	Infected	26			19:30:00
4	Control	26			19:30:00
5	Infected	26	51.6467	20.537	19:30:00
6	Infected	26	51.6433	20.5369	19:30:00
7	Control	26	46.7278	20.54	19:30:00
8	Control	26			19:30:00
1	Infected	26	51.0857	20.5164	20:30:00
2	Control	26	48.4892	20.4926	20:30:00
3	Infected	26			20:30:00
4	Control	26			20:30:00
5	Infected	26	51.3188	20.5243	20:30:00
6	Infected	26	51.6924	20.539	20:30:00
7	Control	26	46.6187	20.5445	20:30:00
8	Control	26			20:30:00
1	Infected	26	51.2023	20.5203	00:00:00
2	Control	26			00:00:00
3	Infected	26			00:00:00
4	Control	26			00:00:00
5	Infected	26	51.433	20.5285	00:00:00
6	Infected	26	52.0311	20.5544	00:00:00
7	Control	26	46.9925	20.5297	00:00:00
8	Control	26			00:00:00
1	Infected	27			07:30:00
2	Control	27			07:30:00
3	Infected	27			07:30:00
4	Control	27			07:30:00
5	Infected	27	51.0058	20.514	07:30:00
6	Infected	27	51.6193	20.5359	07:30:00
7	Control	27	46.5383	20.548	07:30:00
8	Control	27			07:30:00
1	Infected	27	8.512	28.5237	08:30:00
2	Control	27			08:30:00
3	Infected	27			08:30:00
4	Control	27			08:30:00
5	Infected	27	50.8833	20.5104	08:30:00
6	Infected	27	51.3543	20.5256	08:30:00
7	Control	27	46.5734	20.5465	08:30:00
8	Control	27			08:30:00
1	Infected	27	51.3258	20.5246	12:00:00
2	Control	27			12:00:00
3	Infected	27			12:00:00
4	Control	27			12:00:00
5	Infected	27	51.1258	20.5177	12:00:00
6	Infected	27	51.3437	20.5252	12:00:00
7	Control	27	46.497	20.5498	12:00:00
8	Control	27			12:00:00
1	Infected	27	51.3789	20.5265	19:30:00
2	Control	27	51.27	20.5226	19:30:00
3	Infected	27			19:30:00
4	Control	27			19:30:00
5	Infected	27	51.0694	20.5159	19:30:00
6	Infected	27	51.2376	20.5215	19:30:00
7	Control	27	46.7379	20.5396	19:30:00
8	Control	27			19:30:00
1	Infected	27			20:30:00
2	Control	27	1.2436	30.1782	20:30:00
3	Infected	27			20:30:00
4	Control	27			20:30:00
5	Infected	27	50.9232	20.5115	20:30:00
6	Infected	27	51.2148	20.5207	20:30:00
7	Control	27	46.6697	20.5424	20:30:00
8	Control	27			20:30:00
1	Infected	27			00:00:00
2	Control	27	25.3025	24.1094	00:00:00
3	Infected	27			00:00:00
4	Control	27			00:00:00
5	Infected	27	50.7341	20.5064	00:00:00
6	Infected	27	51.3188	20.5243	00:00:00
7	Control	27	40.6691	21.0523	00:00:00
8	Control	27			00:00:00
1	Infected	28			07:30:00
2	Control	28	30.6779	22.8288	07:30:00
3	Infected	28			07:30:00
4	Control	28			07:30:00
5	Infected	28	50.9497	20.5123	07:30:00
6	Infected	28	51.4135	20.5278	07:30:00
7	Control	28	40.718	21.0462	07:30:00
8	Control	28			07:30:00
1	Infected	28			08:30:00
2	Control	28	39.0138	21.2758	08:30:00
3	Infected	28			08:30:00
4	Control	28			08:30:00
5	Infected	28	50.5084	20.5011	08:30:00
6	Infected	28	52.0082	20.5533	08:30:00
7	Control	28	37.1009	21.5729	08:30:00
8	Control	28			08:30:00
1	Infected	28			12:00:00
2	Control	28			12:00:00
3	Infected	28			12:00:00
4	Control	28			12:00:00
5	Infected	28	50.4637	20.5001	12:00:00
6	Infected	28	51.6087	20.5355	12:00:00
7	Control	28	37.503	21.5072	12:00:00
8	Control	28			12:00:00
1	Infected	28			19:30:00
2	Control	28			19:30:00
3	Infected	28			19:30:00
4	Control	28			19:30:00
5	Infected	28	48.4751	20.4928	19:30:00
6	Infected	28	51.642	20.5368	19:30:00
7	Control	28	37.3616	21.5301	19:30:00
8	Control	28			19:30:00
1	Infected	28			20:30:00
2	Control	28			20:30:00
3	Infected	28			20:30:00
4	Control	28			20:30:00
5	Infected	28	48.4352	20.4933	20:30:00
6	Infected	28	51.4733	20.5301	20:30:00
7	Control	28	37.1037	21.5725	20:30:00
8	Control	28			20:30:00
1	Infected	28			00:00:00
2	Control	28			00:00:00
3	Infected	28			00:00:00
4	Control	28			00:00:00
5	Infected	28	48.292	20.4954	00:00:00
6	Infected	28	51.426	20.5283	00:00:00
7	Control	28	37.2036	21.556	00:00:00
8	Control	28			00:00:00
1	Infected	29			07:30:00
2	Control	29			07:30:00
3	Infected	29			07:30:00
4	Control	29			07:30:00
5	Infected	29	48.2795	20.4956	07:30:00
6	Infected	29	51.6703	20.538	07:30:00
7	Control	29	37.1081	21.5717	07:30:00
8	Control	29			07:30:00
1	Infected	29			08:30:00
2	Control	29	46.21	20.5632	08:30:00
3	Infected	29			08:30:00
4	Control	29			08:30:00
5	Infected	29	48.6918	20.4903	08:30:00
6	Infected	29	52.7235	20.5926	08:30:00
7	Control	29	22.0659	24.9446	08:30:00
8	Control	29			08:30:00
1	Infected	29			12:00:00
2	Control	29			12:00:00
3	Infected	29			12:00:00
4	Control	29			12:00:00
5	Infected	29	48.5655	20.4917	12:00:00
6	Infected	29	52.6183	20.5862	12:00:00
7	Control	29	22.5482	24.818	12:00:00
8	Control	29			12:00:00
1	Infected	29			19:30:00
2	Control	29			19:30:00
3	Infected	29			19:30:00
4	Control	29			19:30:00
5	Infected	29	48.4585	20.493	19:30:00
6	Infected	29	52.5028	20.5795	19:30:00
7	Control	29	22.8596	24.7366	19:30:00
8	Control	29			19:30:00
1	Infected	29			20:30:00
2	Control	29			20:30:00
3	Infected	29			20:30:00
4	Control	29			20:30:00
5	Infected	29	48.8624	20.489	20:30:00
6	Infected	29	52.1382	20.5597	20:30:00
7	Control	29	18.7758	25.8206	20:30:00
8	Control	29			20:30:00
1	Infected	29			00:00:00
2	Control	29			00:00:00
3	Infected	29			00:00:00
4	Control	29			00:00:00
5	Infected	29	48.6821	20.4904	00:00:00
6	Infected	29	52.1842	20.5621	00:00:00
7	Control	29	15.4612	26.7118	00:00:00
8	Control	29			00:00:00
1	Infected	30			07:30:00
2	Control	30			07:30:00
3	Infected	30			07:30:00
4	Control	30			07:30:00
5	Infected	30	48.851	20.4891	07:30:00
6	Infected	30	52.0189	20.5538	07:30:00
7	Control	30	15.3061	26.7534	07:30:00
8	Control	30			07:30:00
1	Infected	30			08:30:00
2	Control	30	41.9654	20.9007	08:30:00
3	Infected	30			08:30:00
4	Control	30			08:30:00
5	Infected	30	48.9431	20.4885	08:30:00
6	Infected	30	52.1287	20.5593	08:30:00
7	Control	30	1.9758	30.0284	08:30:00
8	Control	30			08:30:00
1	Infected	30			12:00:00
2	Control	30	41.8966	20.9082	12:00:00
3	Infected	30			12:00:00
4	Control	30			12:00:00
5	Infected	30	49.0706	20.488	12:00:00
6	Infected	30	51.6925	20.539	12:00:00
7	Control	30	1.6137	30.103	12:00:00
8	Control	30			12:00:00
1	Infected	30			19:30:00
2	Control	30	36.3246	21.7046	19:30:00
3	Infected	30			19:30:00
4	Control	30			19:30:00
5	Infected	30	49.256	20.4877	19:30:00
6	Infected	30	51.8944	20.5479	19:30:00
7	Control	30	1.7923	30.0663	19:30:00
8	Control	30			19:30:00
1	Infected	30			20:30:00
2	Control	30	37.2044	21.5558	20:30:00
3	Infected	30			20:30:00
4	Control	30			20:30:00
5	Infected	30	49.2281	20.4877	20:30:00
6	Infected	30	51.9048	20.5484	20:30:00
7	Control	30	14.6726	26.923	20:30:00
8	Control	30			20:30:00
1	Infected	30			00:00:00
2	Control	30	38.2083	21.396	00:00:00
3	Infected	30			00:00:00
4	Control	30			00:00:00
5	Infected	30	49.4397	20.488	00:00:00
6	Infected	30	51.8906	20.5478	00:00:00
7	Control	30	8.2937	28.578	00:00:00
8	Control	30			00:00:00
1	Infected	31			07:30:00
2	Control	31	44.8601	20.6427	07:30:00
3	Infected	31			07:30:00
4	Control	31			07:30:00
5	Infected	31	49.552	20.4884	07:30:00
6	Infected	31	52.1311	20.5594	07:30:00
7	Control	31	8.0037	28.6497	07:30:00
8	Control	31			07:30:00
1	Infected	31			08:30:00
2	Control	31	31.2651	22.6998	08:30:00
3	Infected	31			08:30:00
4	Control	31			08:30:00
5	Infected	31	48.8543	20.489	08:30:00
6	Infected	31	51.641	20.5368	08:30:00
7	Control	31	1.1953	30.1879	08:30:00
8	Control	31			08:30:00
1	Infected	31			12:00:00
2	Control	31	40.4772	21.0765	12:00:00
3	Infected	31			12:00:00
4	Control	31			12:00:00
5	Infected	31	47.9428	20.502	12:00:00
6	Infected	31	51.6861	20.5387	12:00:00
7	Control	31	13.7647	27.1651	12:00:00
8	Control	31			12:00:00
1	Infected	31			19:30:00
2	Control	31	41.2307	20.984	19:30:00
3	Infected	31			19:30:00
4	Control	31			19:30:00
5	Infected	31	48.3469	20.4946	19:30:00
6	Infected	31	51.9255	20.5494	19:30:00
7	Control	31	13.8633	27.1389	19:30:00
8	Control	31			19:30:00
1	Infected	31			20:30:00
2	Control	31	40.968	21.0155	20:30:00
3	Infected	31			20:30:00
4	Control	31			20:30:00
5	Infected	31	48.1711	20.4975	20:30:00
6	Infected	31	51.791	20.5432	20:30:00
7	Control	31	27.5664	23.5504	20:30:00
8	Control	31			20:30:00
1	Infected	31			00:00:00
2	Control	31	41.2727	20.9791	00:00:00
3	Infected	31			00:00:00
4	Control	31			00:00:00
5	Infected	31	48.4527	20.4931	00:00:00
6	Infected	31	51.9431	20.5502	00:00:00
7	Control	31			00:00:00
8	Control	31			00:00:00
1	Infected	32			07:30:00
2	Control	32	41.2851	20.9776	07:30:00
3	Infected	32			07:30:00
4	Control	32			07:30:00
5	Infected	32	48.3199	20.495	07:30:00
6	Infected	32	51.785	20.543	07:30:00
7	Control	32			07:30:00
8	Control	32			07:30:00
1	Infected	32			08:30:00
2	Control	32	50.65	20.5043	08:30:00
3	Infected	32			08:30:00
4	Control	32			08:30:00
5	Infected	32	48.576	20.4915	08:30:00
6	Infected	32	52.0472	20.5552	08:30:00
7	Control	32			08:30:00
8	Control	32			08:30:00
1	Infected	32			12:00:00
2	Control	32			12:00:00
3	Infected	32	51.6637	20.5377	12:00:00
4	Control	32			12:00:00
5	Infected	32	48.3236	20.4949	12:00:00
6	Infected	32	51.9121	20.5488	12:00:00
7	Control	32			12:00:00
8	Control	32			12:00:00
1	Infected	32			19:30:00
2	Control	32	39.5434	21.2008	19:30:00
3	Infected	32			19:30:00
4	Control	32			19:30:00
5	Infected	32	44.7505	20.6503	19:30:00
6	Infected	32	51.7029	20.5394	19:30:00
7	Control	32			19:30:00
8	Control	32			19:30:00
1	Infected	32			20:30:00
2	Control	32	43.0993	20.786	20:30:00
3	Infected	32			20:30:00
4	Control	32			20:30:00
5	Infected	32	45.9335	20.5773	20:30:00
6	Infected	32	52.0709	20.5564	20:30:00
7	Control	32			20:30:00
8	Control	32			20:30:00
1	Infected	32			00:00:00
2	Control	32	32.1206	22.5164	00:00:00
3	Infected	32			00:00:00
4	Control	32			00:00:00
5	Infected	32	46.4182	20.5534	00:00:00
6	Infected	32	51.8843	20.5475	00:00:00
7	Control	32			00:00:00
8	Control	32			00:00:00
1	Infected	33			07:30:00
2	Control	33	32.5943	22.4173	07:30:00
3	Infected	33			07:30:00
4	Control	33			07:30:00
5	Infected	33	46.3787	20.5552	07:30:00
6	Infected	33	51.6832	20.5386	07:30:00
7	Control	33			07:30:00
8	Control	33			07:30:00
1	Infected	33			08:30:00
2	Control	33	40.0375	21.1337	08:30:00
3	Infected	33			08:30:00
4	Control	33			08:30:00
5	Infected	33	17.1427	26.2598	08:30:00
6	Infected	33	51.9584	20.5509	08:30:00
7	Control	33			08:30:00
8	Control	33			08:30:00
1	Infected	33			12:00:00
2	Control	33	49.2849	20.4877	12:00:00
3	Infected	33	49.7121	20.4895	12:00:00
4	Control	33			12:00:00
5	Infected	33	16.3279	26.479	12:00:00
6	Infected	33	51.3989	20.5272	12:00:00
7	Control	33			12:00:00
8	Control	33			12:00:00
1	Infected	33			19:30:00
2	Control	33			19:30:00
3	Infected	33	49.5863	20.4886	19:30:00
4	Control	33			19:30:00
5	Infected	33	15.2824	26.7598	19:30:00
6	Infected	33	48.822	20.4893	19:30:00
7	Control	33			19:30:00
8	Control	33			19:30:00
1	Infected	33			20:30:00
2	Control	33	34.1728	22.1005	20:30:00
3	Infected	33	49.485	20.4881	20:30:00
4	Control	33			20:30:00
5	Infected	33	15.5454	26.6892	20:30:00
6	Infected	33	48.7753	20.4896	20:30:00
7	Control	33			20:30:00
8	Control	33			20:30:00
1	Infected	33			00:00:00
2	Control	33	34.5348	22.0308	00:00:00
3	Infected	33	49.4686	20.4881	00:00:00
4	Control	33			00:00:00
5	Infected	33	14.5646	26.9519	00:00:00
6	Infected	33	48.0989	20.4988	00:00:00
7	Control	33			00:00:00
8	Control	33			00:00:00
1	Infected	34			07:30:00
2	Control	34	40.0343	21.1341	07:30:00
3	Infected	34	49.1641	20.4878	07:30:00
4	Control	34			07:30:00
5	Infected	34	14.038	27.0924	07:30:00
6	Infected	34	48.3407	20.4947	07:30:00
7	Control	34			07:30:00
8	Control	34			07:30:00
1	Infected	34			08:30:00
2	Control	34			08:30:00
3	Infected	34	51.6325	20.5364	08:30:00
4	Control	34			08:30:00
5	Infected	34	12.6737	27.454	08:30:00
6	Infected	34	49.4333	20.488	08:30:00
7	Control	34			08:30:00
8	Control	34			08:30:00
1	Infected	34			12:00:00
2	Control	34	37.8811	21.4469	12:00:00
3	Infected	34	51.4459	20.529	12:00:00
4	Control	34			12:00:00
5	Infected	34	16.9709	26.306	12:00:00
6	Infected	34	49.4926	20.4882	12:00:00
7	Control	34			12:00:00
8	Control	34			12:00:00
1	Infected	34			19:30:00
2	Control	34	37.8299	21.455	19:30:00
3	Infected	34	51.3467	20.5253	19:30:00
4	Control	34			19:30:00
5	Infected	34	16.5707	26.4137	19:30:00
6	Infected	34	49.4996	20.4882	19:30:00
7	Control	34			19:30:00
8	Control	34			19:30:00
1	Infected	34			20:30:00
2	Control	34	46.7604	20.5387	20:30:00
3	Infected	34	51.455	20.5294	20:30:00
4	Control	34			20:30:00
5	Infected	34	5.1666	29.3277	20:30:00
6	Infected	34	49.3364	20.4878	20:30:00
7	Control	34			20:30:00
8	Control	34			20:30:00
1	Infected	34			00:00:00
2	Control	34	46.2795	20.5598	00:00:00
3	Infected	34	51.535	20.5325	00:00:00
4	Control	34			00:00:00
5	Infected	34	12.7191	27.4421	00:00:00
6	Infected	34	49.0957	20.4879	00:00:00
7	Control	34			00:00:00
8	Control	34			00:00:00
1	Infected	35	44.2537	20.6871	07:30:00
2	Control	35			07:30:00
3	Infected	35	49.4952	20.4882	07:30:00
4	Control	35			07:30:00
5	Infected	35	49.2282	20.4877	07:30:00
6	Infected	35	49.2144	20.4877	07:30:00
7	Control	35			07:30:00
8	Control	35			07:30:00
1	Infected	35			08:30:00
2	Control	35			08:30:00
3	Infected	35	51.8227	20.5447	08:30:00
4	Control	35			08:30:00
5	Infected	35	10.549	28.0078	08:30:00
6	Infected	35	49.2254	20.4877	08:30:00
7	Control	35			08:30:00
8	Control	35			08:30:00
1	Infected	35			12:00:00
2	Control	35			12:00:00
3	Infected	35	49.1912	20.4877	12:00:00
4	Control	35			12:00:00
5	Infected	35	6.0344	29.1252	12:00:00
6	Infected	35	49.2018	20.4877	12:00:00
7	Control	35			12:00:00
8	Control	35			12:00:00
1	Infected	35			19:30:00
2	Control	35			19:30:00
3	Infected	35	48.1728	20.4974	19:30:00
4	Control	35			19:30:00
5	Infected	35	5.9638	29.1418	19:30:00
6	Infected	35	48.3524	20.4945	19:30:00
7	Control	35			19:30:00
8	Control	35			19:30:00
1	Infected	35	44.4916	20.6691	20:30:00
2	Control	35			20:30:00
3	Infected	35			20:30:00
4	Control	35			20:30:00
5	Infected	35	14.5694	26.9506	20:30:00
6	Infected	35	48.3106	20.4951	20:30:00
7	Control	35			20:30:00
8	Control	35			20:30:00
1	Infected	35	46.0542	20.571	00:00:00
2	Control	35	43.7593	20.7272	00:00:00
3	Infected	35	48.3472	20.4946	00:00:00
4	Control	35			00:00:00
5	Infected	35	14.5808	26.9476	00:00:00
6	Infected	35	48.198	20.497	00:00:00
7	Control	35			00:00:00
8	Control	35			00:00:00
1	Infected	36			07:30:00
2	Control	36	41.2634	20.9802	07:30:00
3	Infected	36			07:30:00
4	Control	36			07:30:00
5	Infected	36	14.6657	26.9249	07:30:00
6	Infected	36	48.3233	20.4949	07:30:00
7	Control	36			07:30:00
8	Control	36			07:30:00
1	Infected	36	46.0489	20.5713	08:30:00
2	Control	36			08:30:00
3	Infected	36	48.2077	20.4968	08:30:00
4	Control	36			08:30:00
5	Infected	36	17.1531	26.257	08:30:00
6	Infected	36	48.0654	20.4994	08:30:00
7	Control	36			08:30:00
8	Control	36			08:30:00
1	Infected	36			12:00:00
2	Control	36	34.3838	22.0597	12:00:00
3	Infected	36	48.142	20.498	12:00:00
4	Control	36			12:00:00
5	Infected	36	1.4039	30.1458	12:00:00
6	Infected	36	48.0029	20.5007	12:00:00
7	Control	36			12:00:00
8	Control	36			12:00:00
1	Infected	36			19:30:00
2	Control	36	34.93	21.9562	19:30:00
3	Infected	36			19:30:00
4	Control	36			19:30:00
5	Infected	36	49.8638	20.4908	19:30:00
6	Infected	36	47.6968	20.5078	19:30:00
7	Control	36			19:30:00
8	Control	36			19:30:00
1	Infected	36	44.3216	20.6819	20:30:00
2	Control	36	35.3936	21.8705	20:30:00
3	Infected	36			20:30:00
4	Control	36			20:30:00
5	Infected	36	50.2433	20.496	20:30:00
6	Infected	36	48.4509	20.4931	20:30:00
7	Control	36			20:30:00
8	Control	36			20:30:00
1	Infected	36	42.5282	20.8416	00:00:00
2	Control	36	39.645	21.1867	00:00:00
3	Infected	36			00:00:00
4	Control	36			00:00:00
5	Infected	36	49.9121	20.4914	00:00:00
6	Infected	36	48.4429	20.4932	00:00:00
7	Control	36			00:00:00
8	Control	36			00:00:00
1	Infected	37			07:30:00
2	Control	37	37.774	21.4638	07:30:00
3	Infected	37			07:30:00
4	Control	37			07:30:00
5	Infected	37	48.8435	20.4891	07:30:00
6	Infected	37	48.2633	20.4959	07:30:00
7	Control	37			07:30:00
8	Control	37			07:30:00
1	Infected	37			08:30:00
2	Control	37	45.6948	20.5903	08:30:00
3	Infected	37			08:30:00
4	Control	37			08:30:00
5	Infected	37	50.9953	20.5136	08:30:00
6	Infected	37	50.4154	20.4992	08:30:00
7	Control	37			08:30:00
8	Control	37			08:30:00
9	Control	1	44.1214	20.6975	19:30:00
10	Control	1	44.5417	20.6654	19:30:00
11	Control	1	48.2953	20.4954	19:30:00
12	Infected	1	12.6285	27.4659	19:30:00
13	Infected	1	10.4617	28.0302	19:30:00
14	Control	1	50.2486	20.4961	19:30:00
15	Infected	1	24.9919	24.1879	19:30:00
16	Infected	1			19:30:00
9	Control	1	44.688	20.6548	20:30:00
10	Control	1	49.1806	20.4877	20:30:00
11	Control	1	48.7462	20.4899	20:30:00
12	Infected	1	19.3902	25.6558	20:30:00
13	Infected	1	14.3531	27.0084	20:30:00
14	Control	1	33.6891	22.1953	20:30:00
15	Infected	1	25.1855	24.1389	20:30:00
16	Infected	1			20:30:00
9	Control	1	44.5196	20.667	1900-01-24
10	Control	1	27.4863	23.5698	1900-01-24
11	Control	1	48.6647	20.4906	1900-01-24
12	Infected	1	10.6173	27.9902	1900-01-24
13	Infected	1	50.9282	20.5117	1900-01-24
14	Control	1	39.1271	21.2595	1900-01-24
15	Infected	1	49.2043	20.4877	1900-01-24
16	Infected	1			1900-01-24
9	Control	2	44.8263	20.645	07:30:00
10	Control	2			07:30:00
11	Control	2	48.9254	20.4886	07:30:00
12	Infected	2	12.4758	27.5061	07:30:00
13	Infected	2	47.3042	20.519	07:30:00
14	Control	2			07:30:00
15	Infected	2	28.836	23.2488	07:30:00
16	Infected	2			07:30:00
9	Control	2	44.6803	20.6553	08:30:00
10	Control	2	24.3439	24.3529	08:30:00
11	Control	2	48.5783	20.4915	08:30:00
12	Infected	2	2.2771	29.9654	08:30:00
13	Infected	2	34.8618	21.969	08:30:00
14	Control	2			08:30:00
15	Infected	2	30.1988	22.9359	08:30:00
16	Infected	2			08:30:00
9	Control	2	44.5784	20.6627	12:00:00
10	Control	2			12:00:00
11	Control	2	48.6921	20.4903	12:00:00
12	Infected	2	17.0626	26.2814	12:00:00
13	Infected	2	12.4043	27.5249	12:00:00
14	Control	2			12:00:00
15	Infected	2	30.1685	22.9427	12:00:00
16	Infected	2			12:00:00
9	Control	2	44.4693	20.6707	19:30:00
10	Control	2			19:30:00
11	Control	2	48.7461	20.4899	19:30:00
12	Infected	2	5.0913	29.345	19:30:00
13	Infected	2	37.3726	21.5283	19:30:00
14	Control	2	41.4884	20.954	19:30:00
15	Infected	2	47.3378	20.518	19:30:00
16	Infected	2			19:30:00
9	Control	2	44.7686	20.6491	20:30:00
10	Control	2			20:30:00
11	Control	2	49.1117	20.4879	20:30:00
12	Infected	2	1.5211	30.1219	20:30:00
13	Infected	2	8.2604	28.5862	20:30:00
14	Control	2	41.7225	20.9275	20:30:00
15	Infected	2	13.4738	27.2424	20:30:00
16	Infected	2			20:30:00
9	Control	2	44.4627	20.6712	00:00:00
10	Control	2	12.3981	27.5266	00:00:00
11	Control	2	48.6649	20.4906	00:00:00
12	Infected	2	10.2431	28.0863	00:00:00
13	Infected	2	45.1617	20.6226	00:00:00
14	Control	2	41.4431	20.9592	00:00:00
15	Infected	2	12.5579	27.4845	00:00:00
16	Infected	2			00:00:00
9	Control	3	44.4793	20.67	07:30:00
10	Control	3	50.3746	20.4984	07:30:00
11	Control	3	48.7511	20.4898	07:30:00
12	Infected	3			07:30:00
13	Infected	3	45.667	20.5919	07:30:00
14	Control	3	41.8794	20.9101	07:30:00
15	Infected	3	15.0428	26.824	07:30:00
16	Infected	3			07:30:00
9	Control	3	44.4165	20.6747	08:30:00
10	Control	3	12.6782	27.4528	08:30:00
11	Control	3	48.6394	20.4909	08:30:00
12	Infected	3			08:30:00
13	Infected	3	44.5757	20.6629	08:30:00
14	Control	3	4.0084	29.5904	08:30:00
15	Infected	3	3.6289	29.6745	08:30:00
16	Infected	3			08:30:00
9	Control	3	44.6878	20.6548	12:00:00
10	Control	3	6.6628	28.9757	12:00:00
11	Control	3	48.6377	20.4909	12:00:00
12	Infected	3	18.8513	25.8003	12:00:00
13	Infected	3	44.4675	20.6709	12:00:00
14	Control	3	40.4052	21.0857	12:00:00
15	Infected	3	30.656	22.8337	12:00:00
16	Infected	3			12:00:00
9	Control	3	44.6793	20.6554	19:30:00
10	Control	3			19:30:00
11	Control	3	48.7409	20.4899	19:30:00
12	Infected	3	17.0797	26.2768	19:30:00
13	Infected	3	43.9157	20.7141	19:30:00
14	Control	3	40.8794	21.0263	19:30:00
15	Infected	3	7.5361	28.7645	19:30:00
16	Infected	3			19:30:00
9	Control	3	44.7039	20.6536	20:30:00
10	Control	3	10.433	28.0376	20:30:00
11	Control	3	48.5948	20.4913	20:30:00
12	Infected	3	50.4865	20.5006	20:30:00
13	Infected	3	43.8922	20.7161	20:30:00
14	Control	3	0.4324	30.339	20:30:00
15	Infected	3	9.1351	28.3677	20:30:00
16	Infected	3			20:30:00
9	Control	3	44.4183	20.6745	00:00:00
10	Control	3			00:00:00
11	Control	3	48.5084	20.4923	00:00:00
12	Infected	3	26.0578	23.9202	00:00:00
13	Infected	3	43.6091	20.74	00:00:00
14	Control	3	51.4697	20.5299	00:00:00
15	Infected	3	21.2126	25.1699	00:00:00
16	Infected	3			00:00:00
9	Control	4	44.6244	20.6593	07:30:00
10	Control	4			07:30:00
11	Control	4	48.9035	20.4887	07:30:00
12	Infected	4			07:30:00
13	Infected	4	44.2412	20.6881	07:30:00
14	Control	4	45.271	20.6156	07:30:00
15	Infected	4	47.8735	20.5035	07:30:00
16	Infected	4			07:30:00
9	Control	4	44.6465	20.6577	08:30:00
10	Control	4			08:30:00
11	Control	4	48.9426	20.4885	08:30:00
12	Infected	4			08:30:00
13	Infected	4	43.7764	20.7257	08:30:00
14	Control	4	0.3263	30.3596	08:30:00
15	Infected	4	6.9063	28.9172	08:30:00
16	Infected	4	27.8429	23.484	08:30:00
9	Control	4	44.5757	20.6629	12:00:00
10	Control	4			12:00:00
11	Control	4	48.8004	20.4894	12:00:00
12	Infected	4	44.3049	20.6832	12:00:00
13	Infected	4	42.5176	20.8427	12:00:00
14	Control	4	50.8044	20.5082	12:00:00
15	Infected	4	23.7232	24.5125	12:00:00
16	Infected	4	47.988	20.501	12:00:00
9	Control	4	44.6559	20.6571	19:30:00
10	Control	4			19:30:00
11	Control	4	37.4849	21.5101	19:30:00
12	Infected	4	7.7143	28.7209	19:30:00
13	Infected	4	42.9175	20.8032	19:30:00
14	Control	4	50.8491	20.5094	19:30:00
15	Infected	4	23.6861	24.5221	19:30:00
16	Infected	4			19:30:00
9	Control	4	44.5757	20.6629	20:30:00
10	Control	4			20:30:00
11	Control	4	5.1454	29.3325	20:30:00
12	Infected	4	7.7994	28.7	20:30:00
13	Infected	4	42.8967	20.8052	20:30:00
14	Control	4	51.0211	20.5144	20:30:00
15	Infected	4	23.8857	24.4706	20:30:00
16	Infected	4			20:30:00
9	Control	4	44.6486	20.6576	00:00:00
10	Control	4			00:00:00
11	Control	4	4.2162	29.5439	00:00:00
12	Infected	4			00:00:00
13	Infected	4	42.973	20.7979	00:00:00
14	Control	4	50.8649	20.5099	00:00:00
15	Infected	4	23.6216	24.5387	00:00:00
16	Infected	4			00:00:00
9	Control	5	44.658	20.6569	07:30:00
10	Control	5			07:30:00
11	Control	5	7.02	28.8898	07:30:00
12	Infected	5	1.836	30.0573	07:30:00
13	Infected	5	42.606	20.8338	07:30:00
14	Control	5	50.868	20.51	07:30:00
15	Infected	5	52.164	20.5611	07:30:00
16	Infected	5			07:30:00
9	Control	5	44.4578	20.6716	08:30:00
10	Control	5			08:30:00
11	Control	5	50.5301	20.5016	08:30:00
12	Infected	5			08:30:00
13	Infected	5	0.2711	30.3702	08:30:00
14	Control	5	0.5422	30.3175	08:30:00
15	Infected	5	20.1145	25.4621	08:30:00
16	Infected	5			08:30:00
9	Control	5	44.6016	20.661	12:00:00
10	Control	5			12:00:00
11	Control	5			12:00:00
12	Infected	5	51.0664	20.5158	12:00:00
13	Infected	5	6.8451	28.932	12:00:00
14	Control	5	8.5835	28.5059	12:00:00
15	Infected	5	36.5614	21.6638	12:00:00
16	Infected	5			12:00:00
9	Control	5	44.5216	20.6668	19:30:00
10	Control	5			19:30:00
11	Control	5			19:30:00
12	Infected	5			19:30:00
13	Infected	5	21.8275	25.0074	19:30:00
14	Control	5	38.347	21.3748	19:30:00
15	Infected	5	33.5266	22.2276	19:30:00
16	Infected	5			19:30:00
9	Control	5	44.6111	20.6603	20:30:00
10	Control	5			20:30:00
11	Control	5			20:30:00
12	Infected	5			20:30:00
13	Infected	5	51.1236	20.5177	20:30:00
14	Control	5	44.7196	20.6525	20:30:00
15	Infected	5	39.0211	21.2747	20:30:00
16	Infected	5			20:30:00
9	Control	5	44.6841	20.655	00:00:00
10	Control	5			00:00:00
11	Control	5			00:00:00
12	Infected	5			00:00:00
13	Infected	5	37.4263	21.5196	00:00:00
14	Control	5	44.5216	20.6668	00:00:00
15	Infected	5	19.5527	25.6123	00:00:00
16	Infected	5			00:00:00
9	Control	6	44.6841	20.655	07:30:00
10	Control	6			07:30:00
11	Control	6			07:30:00
12	Infected	6	17.8736	26.0631	07:30:00
13	Infected	6	37.3721	21.5284	07:30:00
14	Control	6	44.6841	20.655	07:30:00
15	Infected	6	19.661	25.5833	07:30:00
16	Infected	6			07:30:00
9	Control	6	44.6841	20.655	08:30:00
10	Control	6			08:30:00
11	Control	6			08:30:00
12	Infected	6	17.8736	26.0631	08:30:00
13	Infected	6	37.3721	21.5284	08:30:00
14	Control	6	44.6841	20.655	08:30:00
15	Infected	6	19.661	25.5833	08:30:00
16	Infected	6			08:30:00
9	Control	6	0.5422	30.3175	12:00:00
10	Control	6			12:00:00
11	Control	6	20.9277	25.2455	12:00:00
12	Infected	6	6.7771	28.9483	12:00:00
13	Infected	6	7.9699	28.658	12:00:00
14	Control	6	51.6145	20.5357	12:00:00
15	Infected	6	19.4639	25.6361	12:00:00
16	Infected	6			12:00:00
9	Control	6	24.511	24.3102	19:30:00
10	Control	6			19:30:00
11	Control	6	20.7776	25.2854	19:30:00
12	Infected	6	44.6934	20.6544	19:30:00
13	Infected	6	4.2204	29.543	19:30:00
14	Control	6	51.8357	20.5452	19:30:00
15	Infected	6	3.0842	29.7934	19:30:00
16	Infected	6			19:30:00
9	Control	6			20:30:00
10	Control	6			20:30:00
11	Control	6	20.7776	25.2854	20:30:00
12	Infected	6	13.5271	27.2283	20:30:00
13	Infected	6	42.5832	20.8361	20:30:00
14	Control	6	51.7816	20.5428	20:30:00
15	Infected	6	32.4649	22.4442	20:30:00
16	Infected	6			20:30:00
9	Control	6			00:00:00
10	Control	6			00:00:00
11	Control	6			00:00:00
12	Infected	6			00:00:00
13	Infected	6	50.5878	20.5029	00:00:00
14	Control	6	51.9418	20.5501	00:00:00
15	Infected	6	51.4002	20.5273	00:00:00
16	Infected	6			00:00:00
9	Control	7	13.027	27.3608	07:30:00
10	Control	7			07:30:00
11	Control	7	35.6216	21.8291	07:30:00
12	Infected	7			07:30:00
13	Infected	7	50.6486	20.5043	07:30:00
14	Control	7	51.7297	20.5406	07:30:00
15	Infected	7	51.7297	20.5406	07:30:00
16	Infected	7			07:30:00
9	Control	7	31.9437	22.5539	08:30:00
10	Control	7	2.2274	29.9758	08:30:00
11	Control	7			08:30:00
12	Infected	7	18.9054	25.7858	08:30:00
13	Infected	7	32.1066	22.5194	08:30:00
14	Control	7	43.0805	20.7877	08:30:00
15	Infected	7	52.3159	20.569	08:30:00
[truncated: 6,609 more rows]

## Sheet: Planilha2
The "Sample" column gives the identification number of each insect studied
The "Condition" column indicates wether the insect was infected or not by T. cruzi
The "Day" column indicates the time since the beggining of the experiment
The "Distance" column represents the distance from the hottest end of the arena at which the insect is
The "Temperature" column indicates the temperature at which the insect is based on the distance from the hottest end
The "Time" column indicates the time of the day at which the measurement was taken
