# Supplementary material for: Rhodnius prolixus impairs Trypanosoma cruzi growth through cold-seeking behavioral thermoregulation
Source: PLoS Negl Trop Dis. 2025 Dec 8;19(12):e0013811. doi: 10.1371/journal.pntd.0013811 (PMC12700365; doi:10.1371/journal.pntd.0013811)
Supplement: S2 File — (XLSX) [file pntd.0013811.s002.xlsx]

## Sheet: Planilha1
Sample	Condition	Molting time	ParasiteCount	pbs	ParasiteConcentration
1	Infected	36	19	90	42.75
2	Control
3	Infected	33
4	Control
5	Infected	32
6	Infected	33
7	Control	26
8	Control
9	Control	37
10	Control	32
11	Control	26
12	Infected	25	0	100
13	Infected	30	2	100	5
14	Control	29
15	Infected	20	0	100
16	Infected	38	46	100	115
17	Control	15
18	Infected	23	19	100	47.5
19	Infected	23	16	100	40
20	Infected		12	100	30
21	Infected	29	0	100
22	Control	26
23	Control	29
24	Control
25	Control	35
26	Infected	26	0	300
27	Control	22
28	Control	22
29	Infected	27	0	100
30	Infected	32	11	300	82.5
31	Infected	32	35	300	262.5
32	Control
33	Control	18
34	Control	21
35	Infected		1	100	2.5
36	Control	20
37	Control	26
38	Infected	25	2	500	25
39	Infected	24	0	100
40	Infected	29	0	100
41	ControlFixedTemperature	24	266	100	665
42	ControlFixedTemperature	24	47	100	117.5
43	ControlFixedTemperature	24	0	100
44	ControlFixedTemperature	24	27	100	67.5
45	ControlFixedTemperature	24	39	100	97.5
46	ControlFixedTemperature	24	23	100	57.5
47	ControlFixedTemperature	24
48	ControlFixedTemperature	29
49	ControlFixedTemperature	13	40	100	100
50	ControlFixedTemperature	16	31	100	77.5
51	ControlFixedTemperature	16	19	100	47.5
52	ControlFixedTemperature	16	29	100	72.5
53	ControlFixedTemperature	16	71	100	177.5
54	ControlFixedTemperature	16	1	100	2.5
55	ControlFixedTemperature	20	0	100
56	ControlFixedTemperature	14	65	100	162.5
57	ControlFixedTemperature	14	54	100	135
58	ControlFixedTemperature	14	19	100	47.5
59	ControlFixedTemperature	14	160	100	400
60	ControlFixedTemperature	15	108	300	810
61	ControlFixedTemperature	15	57	300	427.5
62	ControlFixedTemperature	15	13	300	97.5
63	ControlFixedTemperature	15	77	300	577.5
64	ControlFixedTemperature	18	0	100
65	ControlFixedTemperature	19	10	100	25
66	ControlFixedTemperature	20	3	100	7.5
67	ControlFixedTemperature	21	5	100	12.5
68	ControlFixedTemperature	22	16	100	40
69	ControlFixedTemperature	23	15	100	37.5
70	ControlFixedTemperature	24
71	ControlFixedTemperature	13
72	ControlFixedTemperature	13
73	ControlFixedTemperature	13
74	ControlFixedTemperature	14
75	ControlFixedTemperature	14
76	ControlFixedTemperature	14
77	ControlFixedTemperature	15
78	ControlFixedTemperature	15
79	ControlFixedTemperature	15
80	ControlFixedTemperature	15
81	ControlFixedTemperature	18
82	ControlFixedTemperature	18
83	ControlFixedTemperature	18
84	ControlFixedTemperature	18
85	ControlFixedTemperature	18
86	ControlFixedTemperature	19

## Sheet: Planilha2
The "Sample" column indicates the identification number of the insect
The "Condition" column indicates the experimental condition that the insect pertains to
The "Molting Time" column indicates the number of days that the insect took to molt
The "Parasite Count" column represents the number of parasites counted in the Neubauer chamber at the end of the experiment
The "pbs" column indicates the amount of pbs in which the urine sample was diluted
The "Parasite Concentration" column represents the concentration of parasites in the urine of the insect in parasite/microliter
